# Supplementary material for: Carbon Nanomaterials with SOD-like Activity: The Effect of the Ionic Strength
Source: Molecules. 2024 Aug 29;29(17):4098. doi: 10.3390/molecules29174098 (PMC11397398; doi:10.3390/molecules29174098)
Supplement: Supplementary file 1 [file molecules-29-04098-s001.zip]

Archive with 1 entries (1 files):
- molecules-3114029-supplementary.pdf
